# Supplementary material for: METTL3-induced lncRNA GBAP1 promotes hepatocellular carcinoma progression by activating BMP/SMAD pathway
Source: Biol Direct. 2023 Sep 1;18:53. doi: 10.1186/s13062-023-00409-2 (PMC10472583; doi:10.1186/s13062-023-00409-2)
Supplement: Supplementary file 2 — Additional file 2. Differentially expressed lncRNAs in METTL3-ovexpressed Hep3B cells. [file 13062_2023_409_MOESM2_ESM.xlsx]

## Sheet: Sheet1
#ID	Symbol	log2FC	P value	regulated
ENSG00000160766	GBAP1	2.406	0.00948387	up
ENST00000505528	RP11-556G22.3	2.19683	0.136343	up
ENST00000509488	RP11-241F15.6	1.98216	0.0427481	up
ENST00000433151	ADH5P4	1.74335	0.474045	up
ENST00000435593	AC015922.7	1.7379	0.364733	up
ENST00000503441	CTD-2152M20.2	1.73442	0.0235953	up
ENST00000513533	AC012531.16	1.72883	0.217308	up
ENST00000433344	AJ006995.3	1.70939	0.585326	up
ENST00000449424	KB-1323B2.6	1.63917	0.013381	up
ENST00000519624	RP11-459E5.1	-1.5126	0.479171	down
ENST00000429405	RPL7AL2	-1.83417	0.178326	down
ENST00000419902	AC018737.1	-1.92342	0.0250044	down
ENST00000399021	RP11-464O2.5	-2.71332	0.0909898	down
ENST00000413933	SLC6A6P	-3.52857	1	down
